# Supplementary material for: ThermoScan: Semi-automatic Identification of Protein Stability Data From PubMed
Source: Front Mol Biosci. 2021 Mar 25;8:620475. doi: 10.3389/fmolb.2021.620475 (PMC8027235; doi:10.3389/fmolb.2021.620475)
Supplement: Supplementary file 1 [file datasheet1.xlsx]

## Sheet: Training  Sets
POS-PT	NEG-PS	NEG-PU
122187	1054882	2722989
122772	1062878	2709260
124919	1065257	2250751
1303102	1067523	2673437
1303484	1073692	3064767
1303600	1074722	3008718
1303605	1075925	3005826
1305132	1084342	2987917
1305497	1087785	2924893
1305653	1090567	2952851
1366984	1092276	2726941
138559	111029	2947501
1413696	1112587	2896525
1502286	1131937	521173
1518655	1140078	2825094
15451	1140082	7112808
1595307	1140755	2924050
1614468	1145193	1570178
1636339	1148171	3000355
1697847	1151601	2864911
1751394	115368	2259418
1783898	1157095	3166252
18019	1166555	2812426
18025	1174905	2677395
1819561	1175071	7152258
1861778	117597	2275102
1941688	117600	2689388
1948053	117775	2826414
1959536	1178011	2588520
1989708	1180669	1802567
1995594	1180746	2064962
2141893	1183198	2835661
2144584	1183217	2737632
2144594	1183521	2949623
2144599	1187910	7105250
2203292	1187918	2696463
2203324	1190194	2888587
2203328	1190211	2860567
2203334	1193535	2667184
2203338	1201378	1074753
2203362	1208873	2613562
2206633	1216336	5445892
2206637	122095	3082884
2211709	1233161	3004915
2212676	1261267	3347580
2222840	1262732	2830079
22339	1266349	2847205
2242485	1266396	2800236
2242590	1277808	3161386
2242685	1277836	2665060
2248306	1277907	2852614
2248322	1278944	1142406
2249774	1289078	1574322
2249776	1298311	2422854
2249784	130031	2759704
2249841	1310537	2581486
2249853	1310894	2080633
2253256	1310899	2835934
2253432	1315341	2777868
2253484	1322219	2954899
2265095	1322268	2656765
2279286	1322270	2830463
2279314	1325201	1937013
2280063	1325206	2267211
22826	1326247	2847542
2286523	1331990	2735964
2286564	1334221	1464114
2286692	1351172	2930005
2286740	1356530	2643529
2311345	1360288	2748100
2312441	1369006	2588551
2323842	1379651	7148778
2323872	1386686	2745333
2323873	1388095	2904364
2323922	1390682	2676509
2323936	1390687	2632894
2323938	1390692	2082062
2323958	139119	2778690
2366910	140128	1133794
2366979	1401507	2535603
2366985	1409771	2947475
2366986	1420801	2680641
2373436	1421387	2793030
2373463	1431701	2792722
2373478	1435831	2212665
2373518	1444927	2764420
2373530	1450328	2948935
2373541	1458524	2653042
2373543	1462995	2838536
2373557	1464112	7112114
2373655	1473194	2386818
2373661	1479321	2635651
2373667	1479831	2134951
2373725	1481587	2949612
2373952	1484253	2993942
2373960	1487182	7103376
2373970	1488840	2919701
2374051	1488868	479692
2374076	149390	1894989
2374102	150596	2813298
2374112	1513268	2776962
2374117	1523346	1563489
2374199	1524817	7097642
2374205	1524902	2836554
2374220	1524913	2095808
2374221	1524976	1087874
2394508	1526547	2206429
24123	1526757	2275087
2474475	153530	2915670
2481363	153538	2773045
24967	153545	1557811
2504806	1539012	2869162
2525516	1540707	2894457
2531135	155537	2838875
2532493	155545	2861645
2536691	1557783	2801990
2597476	1557791	1976458
26723	1557802	2695281
26727	1560387	2602864
2696590	1562361	2677883
2699268	1563501	1636468
2729556	1564415	2931707
2753253	156651	7164011
2754802	1569874	2426938
2754818	1584253	2660661
2756614	1586018	2995313
2765091	1586217	2901313
2771291	1590006	117437
2771294	1594568	2785718
2774426	1599770	2809331
2774429	1613254	2938219
2775217	161812	2172117
2776968	1618402	2553403
2786980	162167	2715226
2805030	1633733	2330247
2814873	1635288	2621350
2816726	1635324	2928238
2840350	1635737	2912376
2841886	1636356	2904380
2865726	1636434	2670781
2867008	1636442	2997075
2867009	1636456	3814870
2867010	1636462	2928793
2868236	1636475	2570673
2868246	1636482	2719061
2875345	1636663	2199606
2895244	1654170	2577890
2920302	165443	2172501
2930578	165446	7124132
2941338	1657057	2659772
2972933	1660550	2704935
2975137	1664554	2887865
2998726	1665446	2606027
3003092	1683562	2995045
3108252	1702489	2631168
3124767	1717019	3002361
3166533	1747184	2901214
	1751539	2957576
	1751551	2532751
	1762327	2630307
	1762385	2686158
	1762430	3100834
	1762433	2803184
	1766932	3224893
	1769344	1364506
	1769495	2635648
	1779411	2241844
	1779574	3008712
	1779593	1802626
	1781062	1435987
	1781463	2613868
	17827	1779812
	1783848	3018171
	1785368	2701168
	1785375	2794174
	1794414	2914261
	1794501	2241859
	1794580	2683564
	1800855	2948943
	1800873	2736202
	1800895	2686699
	1800906	2885309
	1802563	2952077
	1802569	2441814
	1802618	137694
	1802621	2894913
	1803014	3146298
	1803787	2709572
	1805433	3524306
	1807957	2327270
	1807960	2938222
	1808054	2854382
	1821333	2897852
	1839114	1458320
	1847439	2943090
	1847442	2002509
	1847503	1802593
	1851628	1361614
	1851635	3822826
	1851638	471551
	1851648	2396876
	1852113	2360484
	1852319	3662987
	1853235	2988412
	1855986	154136
	1857360	2527292
	1865004	2839139
	1865074	3125583
	1868597	2275231
	1868760	2741569
	1868779	2427033
	1868932	2712956
	1871606	2776303
	1874592	2104710
	1874661	2848861
	1876619	2275732
	1876624	7163932
	1885272	2685105
	1885280	2169435
	1885665	2989769
	1885802	2816203
	1885835	2877774
	1885946	2748705
	1885954	2695262
	1885968	2673969
	1888828	2883933
	1888830	2995055
	1890295	2887493
	1891445	3001084
	1892011	2185557
	1892244	3001487
	1899181	2908606
	1904499	2928017
	1906707	2921109
	1906734	534800
	1906797	7114313
	1913537	3012670
	1914063	2667191
	1915587	2705851
	1919423	1224877
	1919431	2211806
	1919484	2396501
	1919492	2816237
	1919505	2330234
	1920239	3004244
	1920241	2893105
	1920244	2213611
	1920254	7111943
	1924869	2699153
	1925064	3017771
	1931432	2837639
	1931585	2651736
	1933402	2632932
	1934399	2095816
	193653	2572998
	1937028	2922724
	193726	546139
	1939854	526417
	1939880	2724076
	1940261	1995221
	1941747	2414870
	1942085	2952604
	1947994	2431124
	1949406	2174331
	1950557	2939344
	1950710	1174908
	1950954	3057819
	1952141	1762411
	1964878	3008747
	1976464	3388720
	1976467	3105298
	1991596	2707214
	1994684	2602785
	1994687	2650406
	1995542	2801711
	2000887	549568
	201030	2556747
	2014796	2752025
	2018625	3013760
	2018642	1618104
	2018721	2651775
	2031890	3091788
	2031894	2704394
	2034465	2711612
	2034478	2483945
	2039747	2709575
	2040195	1072802
	2041943	2174856
	2041994	3115051
	2048497	2847529
	2063463	2579580
	2063780	3003313
	2063882	2806581
	2063915	137576
	2063986	2828894
	2064023	2852867
	2064050	2034458
	2064083	3153193
	2064181	2855102
	2064205	2117337
	2064206	3000100
	2064240	2735959
	2064432	1933421
	2064467	2855180
	2064525	2848186
	2064588	2655686
	2064590	2948014
	2064623	2755478
	2064668	2866544
	2064740	2643517
	2064769	2989905
	2064849	3061077
	2064922	2785655
	2064960	2676315
	2065875	2441787
	2071910	6257253
	2077894	2464741
	2080760	1501032
	2080816	4033992
	2082042	2242828
	2094065	2172283
	2094076	2896527
	2094096	2580030
	2095818	2945780
	2095821	2185576
	2096571	2807988
	2098691	2866742
	2099479	2892645
	2100151	3365664
	2118163	2632863
	2118255	7094681
	2118280	3002029
	2118388	2612679
	2118567	2760748
	2118682	2632610
	212691	3769737
	2131758	2322954
	2150680	2699513
	2150721	2716931
	2150810	2962504
	2151566	2837607
	2151579	1888815
	2151863	1097768
	2151879	2265466
	2154386	1214545
	2156211	3006428
	2164963	2441801
	2167119	3063152
	2169469	1448181
	2171229	2654465
	2171549	1852407
	2171643	2996801
	2171673	1635258
	2171699	2988716
	2171833	2722902
	2172085	2716447
	2172092	2967532
	2172142	2651803
	2172160	2814089
	2172187	2528189
	2172361	2935088
	2172371	2192023
	2172413	2711608
	2172532	1904436
	2172672	1564407
	2172760	3663003
	2172763	523230
	2172827	2844072
	2172881	2829044
	2173038	2989103
	2173046	2816692
	2173090	2790855
	2173116	2845065
	2173251	2614997
	2173339	34606
	2173375	2678069
	2173396	2955743
	2173473	2908685
	2173474	1891289
	2173570	2856024
	2173627	7135512
	2173638	3212727
	2173658	2736375
	2173715	2150890
	2173828	2774229
	2173836	1851640
	2173853	2963827
	2174015	2860372
	2174020	2064306
	2174350	2838740
	2174577	2764445
	2174624	2346598
	2174833	2168396
	2174939	1935004
	2174948	3108627
	2175108	1865063
	2175123	1180747
	2175139	2173022
	2175246	1847480
	2175262	2636583
	2175289	1262731
	2175313	1428796
	2175332	2932681
	2175360	3058316
	2175372	2859055
	2185549	2859944
	2189814	7127650
	2190709	2907470
	2192036	2717456
	2193252	2662489
	2193276	2169362
	2193582	7203567
	2193593	2817458
	2193684	2632893
	2193689	3558162
	2193693	2954147
	2193839	2533080
	2193930	2875257
	2193960	2674148
	2194102	2952850
	2194106	2486316
	2194252	2711566
	2194619	2671006
	2194693	1266068
	2195886	2659422
	2195953	2441774
	2195995	2921397
	2196000	2866327
	2196003	5445729
	2196066	2923618
	2196421	2242853
	2198873	2320979
	2198940	3008710
	2203971	2732917
	2204054	1449907
	2211551	2716805
	2211753	1885647
	2212036	7148886
	2212714	4514128
	2212774	113776
	2212792	2996544
	2212846	2873071
	2213230	2646582
	2213432	2817460
	2213607	2887976
	2213623	2811155
	2213678	2423185
	2217317	2920320
	2217457	2635849
	2217497	1855988
	2225397	2867824
	2225424	7149369
	2225439	2646762
	2229028	2809764
	2229537	2950133
	2229836	2241907
	2231818	5036653
	2232397	2908698
	2233672	517725
	2233712	2714454
	2233768	2834602
	2234018	1395315
	2234228	2585069
	2234241	2672003
	2234432	2822289
	2235211	2847216
	2235213	2821182
	2241857	3231061
	2241873	7110337
	2241885	2396221
	2241897	2885270
	2241918	2869351
	2244712	3009521
	2246281	2790103
	2246616	2266582
	2248587	2789745
	2248744	2831331
	2249571	3045613
	2253500	1540728
	2253510	3230983
	2253691	2849084
	2254391	3110865
	2254480	2494773
	2257964	2291074
	2259179	1761655
	2262055	2635604
	2262138	2797603
	2265110	3001050
	2265410	2726924
	2266567	1523291
	2266755	2926611
	2266763	3045662
	2266917	2018644
	2267158	2706995
	2267210	2438278
	2267817	7162232
	2268745	2752800
	2268969	2891700
	2271028	1613246
	2271132	1964809
	2275111	2706102
	2275123	2994276
	2275124	2755759
	2275136	3039944
	2275157	2267726
	2275272	3002814
	2275705	2768832
	2275742	2292490
	2276182	3061003
	2276247	2185538
	2276497	2248739
	2276867	1751542
	2279300	2710862
	2287164	2174531
	2287204	2779450
	2287289	2771046
	2288674	126242
	2289873	2935575
	2290840	2643927
	2290850	1084320
	2291559	2954362
	2291566	1885994
	2292753	2714450
	2294120	2896707
	2294136	2528179
	2315639	2720171
	2323304	2871131
	2324072	1919497
	2327257	2583953
	2329642	2841257
	2329731	117796
	2330019	2893977
	2330145	7112074
	2330235	2346510
	2346455	2910037
	2346476	4401130
	2346603	2192020
	2359633	2924255
	2359903	2532729
	2359935	2728578
	2359981	3045602
	2360154	2615015
	2360172	2754664
	2360412	2770544
	2360445	2140023
	2361113	2664478
	2361140	1920258
	2361188	2875009
	2361255	2995477
	2361368	3006222
	2361990	2931677
	2362094	2965245
	2364288	2734247
	2364318	420475
	2364320	2936530
	2364640	2930677
	2364645	1635264
	2364703	2671591
	2367328	2173284
	2367722	2758765
	2373286	2974926
	2373509	7173327
	2373513	2911077
	2373868	2082129
	2374456	2248422
	2374466	1933237
	2374597	1935007
	2374786	2708863
	2374956	2784301
	2374972	2660149
	2376166	2787624
	2377424	548348
	2386117	3017892
	2386551	2248732
	2386838	2722024
	2387071	2773925
	2387235	2657002
	2390757	2925953
	2391082	2747018
	2394230	7172780
	2394319	2615625
	2394331	2615193
	2394378	1920240
	2394414
	2394765
	2395237
	2396292
	2396507
	2396522
	2396665
	2396795
	2397475
	2408556
	2408603
	2409367
	2409464
	2409526
	2409817
	2409899
	2413012
	2415180
	2423477
	2425499
	2426676
	2426784
	2426939
	2429896
	2430208
	2430273
	2430587
	2430618
	2432041
	2432044
	2438340
	2438360
	2440546
	2440562
	2440921
	2441788
	2442051
	2442079
	2442111
	2442123
	2442195
	2442221
	2443394
	2447852
	2453060
	2453109
	2453241
	2453527
	2475629
	2475638
	2481281
	2481301
	2481494
	2486307
	2486462
	2486476
	2488365
	2488398
	2490690
	2490762
	2492828
	2492866
	2494658
	2500137
	2500140
	2500214
	2500221
	2504032
	2504886
	2504920
	2515088
	2516358
	2517057
	2518102
	2518261
	2518865
	2518923
	2518928
	2519092
	2519789
	2522285
	2525601
	2525633
	2526063
	2526073
	2526361
	2526989
	2528185
	2528936
	2528996
	2529339
	2531117
	2532692
	2532720
	2532728
	2532737
	2532748
	2532783
	2533014
	2533033
	2535600
	2538492
	2542376
	2543017
	2553570
	2556390
	2557042
	2561159
	2562519
	2563031
	2563692
	2565673
	2566571
	2566587
	2566602
	2566894
	2567431
	2568803
	2568981
	2569965
	2570793
	2570798
	2571922
	2572630
	2572843
	2574958
	2575786
	2576143
	2576345
	2576389
	2576468
	2577327
	2577345
	2579255
	2582032
	2582457
	2582609
	2582734
	2584047
	2585077
	2585093
	2585567
	2585587
	2585808
	2585834
	2585856
	2588534
	2588577
	2590675
	2590686
	2590710
	2592774
	2597774
	2599764
	2600628
	2600650
	2600738
	2600742
	2600812
	2602993
	2603587
	2605562
	2605723
	2606021
	2606989
	2607017
	2607547
	2612664
	2613257
	2614938
	2615114
	2615192
	2615462
	2615495
	2615599
	2615614
	2615787
	2621206
	2625440
	2627808
	2627926
	2628355
	2628433
	2628435
	2628455
	2628660
	2628722
	2628731
	2628863
	2629737
	2630315
	2630844
	2630930
	2630956
	2631024
	2631975
	2632750
	2632907
	2632916
	2632921
	2635352
	2635646
	2635675
	2635696
	2635757
	2635970
	2636756
	2638008
	2642796
	2642811
	2642998
	2643353
	2645367
	2645422
	2645694
	2645907
	2646127
	2646578
	2647285
	2647290
	2647300
	2647317
	2647549
	2647928
	2647930
	2648990
	2649379
	2649440
	2651451
	2651459
	2651670
	2651848
	2652032
	2652048
	2652392
	2652429
	2652713
	2653193
	2653510
	2653538
	2653757
	2654016
	2654414
	2654450
	2654722
	2654786
	2655669
	2655679
	2655723
	2655771
	2656243
	2656467
	2656490
	2656526
	2657102
	2657534
	2657797
	2657829
	2658010
	2658734
	2659362
	2659690
	2660353
	2661903
	2662884
	2665212
	2665888
	2666585
	2667183
	2667255
	2667289
	2667434
	2667667
	2668916
	2670516
	2671147
	2671481
	2671555
	2672026
	2673047
	2673351
	2673434
	2673448
	2674212
	2674304
	2674319
	2676034
	2676053
	2676807
	2676823
	2677626
	2677668
	2677860
	2677879
	2678114
	2678130
	2678159
	2678165
	2680271
	2680338
	2680342
	2680620
	2680906
	2682490
	2682573
	2682622
	2683567
	2683793
	2683819
	2683870
	2683928
	2684024
	2684537
	2685009
	2685102
	2685396
	2686408
	2686753
	2688021
	2688239
	2688382
	2688506
	2689161
	2689276
	2689691
	2689706
	2691480
	2691577
	2691592
	2691816
	2691832
	2691839
	2691925
	2692853
	2693142
	2693501
	2693525
	2693930
	2694190
	2694594
	2694820
	2695261
	2695271
	2695285
	2695464
	2695659
	2696441
	2697991
	2698147
	2699520
	270032
	2700402
	270059
	2700867
	2700968
	2701073
	2701634
	2701681
	2702060
	2702073
	2702157
	2702390
	2703566
	2704196
	2704963
	2705678
	2705715
	2706329
	2706801
	2706977
	2707625
	2708135
	2708170
	2710009
	2710815
	2711574
	2711901
	2712085
	2712097
	2712963
	2713992
	2713995
	2714177
	2714239
	2714318
	2715057
	2715089
	2715118
	2715237
	2715241
	2715856
	2715872
	2716334
	2716352
	2716420
	2716495
	2716816
	2717138
	2718211
	2718810
	2719339
	2719642
	2720250
	2720666
	2721369
	2721771
	2721982
	2722084
	2722089
	2722178
	2722371
	2723094
	2724275
	2724291
	2724701
	2724709
	2725114
	2726144
	2727539
	2727916
	2727958
	2728402
	2729293
	2729695
	2729726
	2729804
	2730479
	2731759
	2732613
	2732900
	2733139
	2733141
	2733153
	2733301
	2733891
	2736578
	2736885
	2736980
	2737116
	2737228
	2741464
	2742182
	2742549
	2743650
	2745563
	2745577
	2746205
	2746258
	2747343
	2747552
	2748470
	2749209
	2751759
	2751819
	2752806
	2752995
	2753160
	2753549
	2753553
	2754075
	2755796
	2756347
	2756370
	2756684
	2757722
	2757900
	2757915
	2758717
	2759078
	2759132
	2759290
	2759344
	2759918
	2759938
	2760383
	2760574
	2760755
	2760799
	2760810
	2760818
	2761159
	2761265
	2761382
	2761877
	2762093
	2762520
	2763222
	2763285
	2764048
	2764091
	2764096
	2764457
	2764698
	2765418
	2767355
	2768457
	2768803
	2770136
	2770498
	2770505
	2770664
	2771246
	2773004
	2773010
	2773024
	2773834
	2774155
	2774296
	2775931
	2776018
	2776171
	2776491
	2776531
	2777172
	2777385
	2777414
	2777422
	2777857
	2777866
	2778626
	2779186
	2779898
	2780353
	2780396
	2780684
	2780983
	2781110
	2781298
	2781463
	2781471
	2781804
	2782133
	2782261
	2782604
	2784068
	2785232
	2785426
	2785692
	2785756
	2785830
	2787712
	2788180
	2788227
	2788551
	2789320
	2789437
	2790904
	2791120
	2791175
	2792152
	2792619
	2793004
	2793009
	2793383
	2794159
	2794160
	2794273
	2794330
	2794347
	2794845
	2795370
	2795378
	2795745
	2796165
	2796174
	2797012
	2797296
	2797406
	2797421
	2797771
	2798987
	2799528
	2800218
	2800234
	2801492
	2802660
	2803221
	2803484
	2804594
	2804607
	2804839
	2805707
	2806001
	2806206
	2806276
	2806477
	280648
	2806592
	280673
	2807882
	2807934
	2808237
	2808246
	2809106
	2810332
	2810433
	2811003
	2811006
	2811022
	2811117
	2811189
	2812823
	2812843
	2813982
	2814047
	2816206
	2817009
	2817478
	2817685
	2819902
	2819998
	2820016
	2820229
	2820513
	2820546
	2820588
	2820987
	2821397
	2821921
	2822739
	2822783
	2823560
	2823672
	2823790
	2824488
	2824530
	2824807
	2824816
	2826294
	2827471
	2827544
	2827564
	2828093
	2828960
	2828961
	2828965
	2828968
	2829016
	2829125
	2829591
	2830049
	2830199
	2830884
	2830990
	2831090
	2831307
	2831322
	2831333
	2831832
	2831847
	2832634
	2832668
	2832678
	2832684
	2834670
	2834713
	2834737
	2834759
	2835024
	2835566
	2835767
	2835930
	2836311
	2836382
	2836459
	2836565
	2836571
	2837033
	2837047
	2839967
	2840036
	2840218
	2840663
	2840722
	2840799
	2841080
	2841186
	2843713
	2843745
	2843997
	2844388
	2844418
	2844433
	2844510
	2845781
	2846145
	2846721
	2847226
	2847525
	2847526
	2847973
	2848248
	2848546
	2848576
	2848983
	2849934
	2851611
	2851657
	2852405
	2852530
	2852776
	2853121
	2853564
	2854091
	2854099
	2854367
	2856902
	2857575
	2857882
	2858092
	2858146
	2858755
	2859402
	2859751
	2860122
	2860587
	2860591
	2861053
	2861600
	2861733
	2862300
	2863081
	2864197
	2864241
	2864249
	2864755
	2864767
	2865011
	2865513
	2865516
	2865523
	2866678
	2868801
	2868903
	2869378
	2871054
	2871485
	2872917
	2873435
	2873825
	2875382
	2877005
	2877006
	2877049
	2877099
	2877645
	2877677
	2877891
	2877894
	2877900
	2877986
	2879531
	2880018
	2880305
	2880579
	2880793
	2881053
	2881118
	2881705
	2881881
	2882340
	2883591
	2883600
	2883652
	2883940
	2884951
	2885103
	2885226
	2886049
	2886053
	2886356
	2886834
	2887652
	2887675
	2887779
	2887948
	2887965
	2888443
	2889837
	2890049
	2891705
	2892156
	2892482
	2893156
	2893844
	2893980
	2894090
	2894451
	2894454
	2894543
	2895232
	2896529
	2896537
	2896790
	2896861
	2898065
	2898669
	2898832
	2899863
	2900272
	2900300
	2900308
	2900397
	2901150
	2901195
	2902472
	2903389
	2903645
	2903673
	2904383
	2904705
	2904726
	2904801
	2905396
	2905438
	2906322
	2906498
	2907561
	2907562
	2907835
	2907900
	2908067
	2908580
	2908686
	2909972
	2909981
	2909997
	2910035
	2910735
	2911113
	2912343
	2912358
	2912385
	2912668
	2912869
	2913390
	2914013
	2915613
	2915925
	2916137
	2916916
	2917033
	2917173
	2917425
	2919472
	2919626
	2919719
	2919727
	2920080
	2920882
	2920911
	2921110
	2921154
	2921364
	2922327
	2923465
	2923520
	2923608
	2924242
	2924346
	2924473
	2924813
	2924884
	2924890
	2925382
	2925945
	2926599
	2926621
	2927378
	2927554
	2927944
	2927997
	2928013
	2928021
	2928124
	2928329
	2928441
	2928720
	2928816
	2929494
	2930131
	2930637
	2930662
	2931157
	2933594
	2934625
	2935110
	2935151
	2935352
	2935539
	2935564
	2935573
	2935671
	2936399
	2936419
	2936522
	2936549
	2938216
	2939054
	2939067
	2939893
	2940430
	2940767
	2940801
	2941464
	2941470
	2941486
	2941740
	2941748
	2942835
	2942895
	2943103
	2943608
	2943621
	2944242
	2944893
	2945467
	2945545
	2945761
	2945981
	2946354
	2947428
	2947998
	2948018
	2948513
	2948877
	2948927
	2949072
	2949391
	2949794
	2949850
	2949889
	2950127
	2950139
	2950146
	2951359
	2951752
	2952587
	2952625
	2952863
	2953400
	2953433
	2953442
	2954829
	2955220
	2955591
	2955907
	2956089
	2956484
	2956732
	2957146
	2957199
	2958848
	2958942
	2958959
	2959013
	2962269
	2962643
	2963615
	2964307
	2964577
	2965177
	2965223
	2965251
	2965752
	2965875
	2966426
	2966618
	2966864
	2967514
	2970550
	2970803
	2972232
	2973829
	2973830
	2973838
	2975463
	2976680
	2976688
	2977978
	2978336
	2978364
	2978689
	2978711
	2978731
	2979009
	2980626
	2981654
	2982131
	2982802
	2982816
	2983070
	2984395
	2987329
	2987919
	2987988
	2988036
	2988408
	2989704
	2989761
	2989894
	2990004
	2990333
	2990384
	2990499
	2990691
	2990782
	2991261
	2991590
	2993223
	2993743
	2993751
	2993967
	2994345
	2994742
	2994775
	2994903
	2995042
	2995057
	2995156
	2995739
	2995859
	2996082
	2996288
	2996329
	2996811
	2996966
	2996979
	2997181
	2997543
	2997782
	2998134
	2998441
	2998480
	2999418
	2999534
	2999604
	3000101
	3000202
	3000323
	3000365
	3000811
	3000842
	3001062
	3001070
	3001420
	3001716
	3002041
	3002279
	3002393
	3002446
	3002829
	3002914
	3002920
	3003251
	3003328
	3004852
	3004942
	3004956
	3009423
	3009609
	3009683
	3009904
	3009963
	3010054
	3010112
	3010708
	3012033
	3012068
	3012147
	3012167
	3012446
	3012734
	3013089
	3013101
	3013128
	3013563
	3014700
	3015210
	3016298
	3016976
	3017615
	3017763
	3017831
	3017843
	3017868
	3018145
	3018424
	3019372
	3021249
	3022209
	3022390
	3022395
	3022398
	3022668
	3024870
	3025922
	3026668
	3027593
	3028942
	3030950
	3031902
	3032327
	3032332
	3032508
	3033477
	3034184
	3035060
	3035437
	3035457
	3035458
	3036156
	3040864
	3042610
	3044224
	3045592
	3045795
	3046439
	3046452
	3052567
	3057010
	3057557
	3059183
	3059663
	3059690
	3059925
	3060338
	3060954
	3061051
	3061059
	3061062
	3063228
	3064774
	3064806
	3065988
	3066593
	3068689
	3074123
	3074145
	3074150
	3074153
	3076283
	3076732
	3082916
	3091718
	3091722
	3091737
	3091749
	3092121
	3095303
	3095352
	3097507
	3100592
	3100837
	3121944
	3125098
	31336
	3137770
	3151548
	3151551
	3152779
	3153249
	3154004
	3154478
	31577
	3161345
	3167337
	3172155
	317352
	3179327
	319698
	3206313
	3212722
	3220019
	3224682
	3224744
	3224932
	3224939
	3224991
	3231204
	3232088
	3244019
	3244954
	3248124
	3255404
	3257611
	3270875
	3274163
	3276346
	329120
	3291837
	3292080
	3292167
	3298645
	3312431
	3322501
	3329454
	3338230
	3345832
	3347507
	3377269
	3398507
	3436076
	3460552
	3558150
	3596532
	3604715
	3614565
	3614573
	3614735
	3614802
	362869
	3631100
	3645460
	3650967
	3663014
	3663019
	3697181
	3703767
	3705526
	3724472
	37391
	3764403
	3768512
	3774420
	3785697
	3815374
	3815810
	3815844
	3815886
	3815908
	3815947
	3822747
	3822788
	3822790
	3823466
	3836582
	3837611
	3862061
	3864448
	3865680
	3873024
	3909366
	3912940
	3933891
	395735
	400409
	400727
	404372
	405831
	4059606
	406421
	406508
	406513
	407848
	411047
	420458
	421747
	421752
	4297071
	434536
	4360274
	4365664
	4373324
	4452038
	4486061
	4498942
	4516459
	4516515
	455688
	4634112
	471576
	481066
	487897
	4941879
	499544
	512283
	514697
	514894
	516445
	517704
	520810
	522832
	526189
	526253
	529460
	532391
	533885
	5349073
	538260
	538269
	5445823
	5445918
	544853
	545586
	545601
	546131
	546149
	546161
	548137
	548357
	548371
	548675
	548807
	549046
	549171
	549407
	549410
	549417
	549565
	549575
	5513568
	551593
	5521760
	552962
	553994
	554982
	555755
	56210
	59507
	59834
	6245473
	6254154
	6256924
	6257295
	6257317
	6257398
	6257690
	65698
	7087907
	7088255
	7089277
	7092889
	7094160
	7094221
	7094245
	7095788
	7099659
	7100320
	7100773
	7105916
	7106033
	7106420
	7107464
	7109704
	7110086
	7110355
	7111136
	7111797
	7111836
	7111912
	7112480
	7112517
	7112783
	7112819
	7112888
	7112909
	7114116
	7114197
	7115375
	7115493
	7117370
	7117453
	7118752
	7118992
	7119183
	7119315
	7119664
	7120018
	7120397
	7121985
	7122727
	7124441
	7125571
	7125675
	7125746
	7125796
	7125880
	7125997
	7126486
	7126609
	7126614
	7126683
	7126787
	7126841
	7126878
	7126925
	7127055
	7127295
	7127458
	7127721
	7128284
	7128849
	7132385
	7135474
	7149456
	7149775
	7150089
	7150302
	7161863
	7161902
	7162166
	7162385
	7165518
	7165794
	7166399
	7167195
	7169306
	7172400
	7172656
	7172786
	7172853
	7173017
	7185401
	7185743
	7197739
[truncated: 1 more rows]

## Sheet: Testing Sets
NEW-PSU	CLASS	SNEW-PSU	CLASS
3983047	1	3983047	1
4446711	1	4446711	1
4986997	1	4986997	1
3757219	1	3757219	1
4424174	1	4424174	1
5316233	0	5316233	0
4918002	1	4918002	1
4656879	0	4656879	0
3660650	0	3660650	0
4234613	1	4234613	1
3639893	1	3639893	1
3904762	1	3904762	1
4083116	0	5422818	0
5422818	0	5432616	1
5432616	1	4768289	0
4768289	0	4211656	0
4211656	0	3479173	1
3479173	1	3951674	1
3951674	1	5534326	1
5534326	1	3961654	1
3961654	1	4082568	0
4082568	0	4557962	1
4557962	1	3887220	1
3801023	0	5568694	1
3887220	1	3709779	0
5568694	1	3836627	0
3709779	0	4011909	1
3836627	0	4973671	1
4011909	1	3567213	1
4973671	1	3876207	1
3567213	1	4534178	0
3876207	1	4375477	1
4534178	0	4115517	0
4375477	1	5005836	0
4115517	0	5167175	1
5005836	0	3762913	1
5167175	1	3839629	0
3575832	0	3804327	1
3762913	1	4812290	1
3839629	0	4319927	1
3804327	1	4179465	1
4812290	1	4204887	1
4319927	1	3503960	1
4179465	1	3810382	1
4204887	1	4673008	0
3503960	1	4664365	1
3810382	1	4457810	1
5739471	0	3611947	1
4673008	0	4841237	1
4664365	1	4955870	1
4457810	1	4311858	1
3611947	1	5584445	1
4841237	1	3515365	1
4955870	1	4093953	1
3562782	0	3610053	1
4311858	1	4692216	0
5584445	1	4219327	1
3515365	1	3967697	1
4093953	1	4286826	1
3610053	1	4594752	0
4692216	0	5217691	1
3984160	0	4586392	0
4219327	1	4568676	0
3967697	1	4922571	1
4286826	1	4362767	1
4594752	0	3475342	1
5217691	1	4196948	0
4586392	0	4256313	1
4568676	0	5625045	1
4922571	1	5417562	1
4362767	1	3642341	1
3475342	1	3885257	1
3827102	0	3527707	1
4196948	0	3564630	1
4256313	1	4621543	0
5625045	1	4003476	1
5417562	1	3669651	0
3642341	1	4558838	1
3885257	1	4093955	1
3527707	1	5221705	0
3564630	1	3443793	1
4618258	0	4312256	1
3463568	0	5575937	0
4621543	0	4622212	1
4003476	1	3929445	1
3669651	0	4729826	0
4558838	1	4662889	1
4093955	1	3419241	1
5221705	0	4631479	1
3443793	1	3779742	0
4312256	1	5380327	0
5575937	0	3528742	1
4622212	1	3892967	1
3929445	1	3189529	1
4729826	0	4681393	1
4662889	1	4353360	1
3886373	0	4622216	1
3419241	1	5064455	0
4631479	1	4333055	1
3779742	0	4100783	1
5380327	0	5737924	0
3528742	1	3669367	1
3892967	1	4365404	1
3646460	0	4011691	1
3952096	0	4868553	1
3189529	1	4982699	0
4681393	1	3905321	0
4353360	1	3696590	1
4622216	1	3991670	1
5064455	0	3785837	0
4333055	1	3581406	0
4100783	1	4581217	1
5737924	0	4965562	1
3669367	1	3595457	1
4365404	1	4207752	1
4011691	1	4245984	1
4087533	0	3589492	1
4699920	0	4759165	1
3558204	0	4276470	1
4868553	1	5739453	0
4982699	0	3434287	0
3905321	0	3989842	0
3696590	1	4623389	1
3991670	1	4420523	1
3785837	0	3272320	1
3883677	0	4416853	1
5409303	0	4201620	0
3581406	0	3732647	0
4581217	1	5103022	1
4965562	1	4713090	1
3595457	1	5425382	0
4207752	1	4811334	1
4245984	1	3937454	1
3589492	1	3907894	1
4759165	1	4837050	1
4276470	1	3458073	1
4640786	0	3647160	0
5739453	0	3558512	1
3434287	0	4815415	1
4672949	0	4030965	1
3976203	0	4253813	1
3989842	0	4943329	1
4373711	0	5368057	1
4623389	1	3528740	1
4420523	1	4131155	1
3272320	1	5322481	1
4416853	1	4370600	1
4380988	0	3890813	1
4201620	0	5684091	1
3732647	0	4612432	1
5103022	1	4794186	1
4713090	1	3948385	1
5425382	0	4513994	1
4811334	1	4603463	1
3937454	1	5338549	1
3907894	1	3769240	1
4837050	1	3953309	1
3458073	1	3528488	0
4183293	0	4838642	1
5037707	0	3696668	1
3647160	0	4394153	1
3558512	1	4855600	1
4815415	1	5982521	1
4030965	1	5037989	1
4253813	1	3396610	1
4943329	1	3831671	1
5368057	1	3918384	1
3528740	1	4460087	1
4131155	1	4215247	0
5322481	1	5612125	0
4370600	1	3517577	1
3890813	1	4941729	1
5684091	1	4139268	1
4612432	1	5285417	1
4794186	1	5007486	1
3948385	1	4256716	1
4513994	1	4622572	1
4603463	1	4841217	1
5338549	1	3983018	0
3769240	1	5074414	1
3953309	1	4104036	0
3528488	0	3780615	1
4838642	1	5133806	1
3696668	1	4407897	1
4394153	1	5087277	0
4812744	0	4936149	1
4855600	1	4108794	1
5982521	1	4270395	0
5037989	1	3907818	0
3396610	1	5293021	1
3831671	1	3567656	1
3918384	1	5524994	1
4460087	1	3658626	1
4215247	0	3660638	0
5612125	0	4706425	1
3517577	1	4360737	1
4941729	1	3644067	0
3795279	0	4570545	0
4139268	1	4227636	1
5285417	1	4264689	1
5720693	0	3564877	0
5007486	1	3127118	1
4256716	1	3552279	0
4622572	1	4521722	1
4841217	1	4583012	1
3983018	0	3977578	0
5074414	1	5493479	1
4104036	0	5240650	1
5318294	0	5706114	1
3780615	1	4744490	1
5133806	1	3637162	1
4407897	1	5899615	1
5087277	0	3622078	1
4936149	1	3566456	1
4108794	1	3507732	1
4270395	0	4389027	0
3907818	0	4715774	1
5293021	1	4009864	1
3567656	1	3822718	0
5524994	1	4833071	0
3658626	1	5135364	1
3660638	0	4395160	1
3739439	0	5055340	0
4706425	1	3692064	0
4360737	1	4821347	1
3644067	0	4600733	1
4987839	0	5860740	1
4570545	0	5760270	1
4227636	1	4661880	1
4264689	1	3964301	0
3564877	0	3827151	1
3127118	1	4474664	1
3552279	0	3831667	1
4521722	1	4263191	1
4583012	1	3672900	0
3977578	0	4966490	1
5493479	1	4933373	1
5240650	1	4500310	1
4140921	0	4780631	0
5706114	1	4260957	0
3697257	0	4280130	1
4744490	1	5247667	1
3637162	1	4569573	1
5899615	1	3601481	0
3622078	1	4622217	1
3566456	1	4538684	1
4428383	0	5318998	1
3507732	1	5015447	1
4389027	0	4691140	0
4715774	1	4030967	0
4009864	1	3940166	1
3822718	0	4941216	1
4833071	0	5011438	1
5135364	1	3581420	1
4395160	1	4376888	1
5055340	0	3465270	1
3692064	0	3880548	1
4821347	1	4330816	1
3785879	0	3497792	1
4600733	1
5860740	1
3838737	0
5760270	1
4661880	1
3964301	0
3827151	1
4474664	1
3831667	1
4263191	1
3672900	0
4966490	1
4933373	1
4030984	0
4500310	1
4780631	0
4260957	0
4280130	1
5247667	1
4569573	1
3730394	0
3601481	0
4622217	1
4538684	1
5318998	1
5015447	1
4691140	0
4030967	0
3940166	1
4941216	1
5011438	1
3581420	1
4376888	1
3465270	1
3880548	1
4330816	1
3497792	1
